# Supplementary material for: Comparison of Faunal Scavenging of Submerged Carrion in Two Seasons at a Depth of 170 m, in the Strait of Georgia, British Columbia
Source: Insects. 2017 Mar 13;8(1):33. doi: 10.3390/insects8010033 (PMC5371961; doi:10.3390/insects8010033)
Supplement: Supplementary file 1 [file insects-08-00033-s001.zip]

Archive with 8 entries (8 files):
- Videos Anderson and Bell/Video S1.wmv
- Videos Anderson and Bell/Video S2.wmv
- Videos Anderson and Bell/Video S3.wmv
- Videos Anderson and Bell/Video S4.wmv
- Videos Anderson and Bell/Video S5.wmv
- Videos Anderson and Bell/Video S6.wmv
- Videos Anderson and Bell/Video S7.wmv
- Videos Anderson and Bell/Video S8.wmv
